# Supplementary material for: Development of cancer prognostic signature based on pan-cancer proteomics
Source: Bioengineered. 2020 Dec 8;11(1):1368–81. doi: 10.1080/21655979.2020.1847398 (PMC8291886; doi:10.1080/21655979.2020.1847398)
Supplement: Supplemental Material [file KBIE_A_1847398_SM6883.zip]

Archive with 3 entries (3 files):
- Figure caption.docx
- Figure S1.tif
- Figure S2.tif
